# Supplementary material for: A Pyridine Diketopyrrolopyrrole-Grafted Graphene Oxide Nanocomposite for the Sensitive Detection of Chloramphenicol by a Direct Electrochemical Method
Source: Nanomaterials (Basel). 2023 Jan 18;13(3):392. doi: 10.3390/nano13030392 (PMC9921031; doi:10.3390/nano13030392)
Supplement: Supplementary file 1 [file nanomaterials-13-00392-s001.zip]

Archive with 1 entries (1 files):
- nanomaterials-2154815-supplementary.pdf
